# Supplementary material for: ﻿Androctonus tihamicus sp. nov. from the Mecca Province, Saudi Arabia (Scorpiones, Buthidae)
Source: Zookeys. 2023 Mar 2;1152:9–34. doi: 10.3897/zookeys.1152.101100 (PMC10193280; doi:10.3897/zookeys.1152.101100)
Supplement: XML Treatment for Androctonus tihamicus [file zookeys.1152.101100-treatment1.xml]

<!DOCTYPE tp:taxon-treatment
  PUBLIC "-//TaxonX//DTD Taxonomic Treatment Publishing DTD v0 20100105//EN" "tax-treatment-NSO.dtd">
<tp:taxon-treatment xmlns:tp="http://www.plazi.org/taxpub"><tp:treatment-meta><kwd-group><label>Taxon classification</label><kwd>
                <named-content content-type="kingdom">Animalia</named-content>
              </kwd><kwd>
                <named-content content-type="order">Scorpiones</named-content>
              </kwd><kwd>
                <named-content content-type="family">Buthidae</named-content>
              </kwd></kwd-group><mixed-citation publication-type="journal"><person-group><name><surname>Alqahtani</surname><given-names>Abdulaziz R.</given-names></name><name><surname>Yağmur</surname><given-names>Ersen Aydın</given-names></name><name><surname>Badry</surname><given-names>Ahmed</given-names></name></person-group><article-title>﻿<italic><tp:taxon-name><tp:taxon-name-part taxon-name-part-type="genus" reg="Androctonus">Androctonus</tp:taxon-name-part>
              <tp:taxon-name-part taxon-name-part-type="species" reg="tihamicus">tihamicus</tp:taxon-name-part></tp:taxon-name></italic> sp. nov. from the Mecca
          Province, Saudi Arabia (<tp:taxon-name><tp:taxon-name-part taxon-name-part-type="order">Scorpiones</tp:taxon-name-part></tp:taxon-name>, <tp:taxon-name><tp:taxon-name-part taxon-name-part-type="family">Buthidae</tp:taxon-name-part></tp:taxon-name>)</article-title><source>Zookeys</source><day>02</day><month>03</month><year>2023</year><volume>1152</volume><fpage>9</fpage><lpage>34</lpage><pub-id pub-id-type="doi">10.3897/zookeys.1152.101100</pub-id></mixed-citation></tp:treatment-meta><tp:nomenclature><label>﻿</label><tp:taxon-name><object-id xmlns:xlink="http://www.w3.org/1999/xlink" content-type="arpha" xlink:type="simple">800E6DE4-A6BC-5C6C-8AB7-989F52189F01</object-id>
              <tp:taxon-name-part taxon-name-part-type="genus" reg="Androctonus">Androctonus</tp:taxon-name-part>
              <tp:taxon-name-part taxon-name-part-type="species" reg="tihamicus">tihamicus</tp:taxon-name-part>
              <object-id xmlns:xlink="http://www.w3.org/1999/xlink" content-type="zoobank" xlink:type="simple">https://zoobank.org/1E854848-8838-4EB8-807A-611AFD4A8E39</object-id>
            </tp:taxon-name><tp:taxon-status xmlns:xlink="http://www.w3.org/1999/xlink" xlink:type="simple">sp. nov.</tp:taxon-status><xref ref-type="fig" rid="F1">Figs 1</xref><xref ref-type="fig" rid="F2">, 2</xref><xref ref-type="fig" rid="F3">, 3</xref><xref ref-type="fig" rid="F4">, 4</xref><xref ref-type="fig" rid="F5">, 5</xref><xref ref-type="fig" rid="F6">, 6</xref><xref ref-type="fig" rid="F7">, 7</xref><xref ref-type="fig" rid="F8">, 8</xref><xref ref-type="fig" rid="F9">, 9</xref><xref ref-type="fig" rid="F10">, 10</xref><xref ref-type="fig" rid="F11">, 11</xref><xref ref-type="fig" rid="F12">, 12</xref><xref ref-type="fig" rid="F13">, 13</xref><xref ref-type="fig" rid="F14">, 14</xref><xref ref-type="fig" rid="F15">, 15</xref><xref ref-type="table" rid="T1">; Table 1</xref><tp:nomenclature-citation-list><tp:nomenclature-citation><tp:taxon-name>
                  <tp:taxon-name-part taxon-name-part-type="genus" reg="Buthus">Buthus</tp:taxon-name-part>
                  <tp:taxon-name-part taxon-name-part-type="species" reg="australis">australis</tp:taxon-name-part>
                  <tp:taxon-name-part taxon-name-part-type="subspecies" reg="citrina">citrina</tp:taxon-name-part></tp:taxon-name><comment>(incorrect spelling)–<xref ref-type="bibr" rid="B20">Gough and Hirst
                    1927</xref>: 4.</comment></tp:nomenclature-citation><tp:nomenclature-citation><tp:taxon-name>
                  <tp:taxon-name-part taxon-name-part-type="genus" reg="Androctonus">Androctonus</tp:taxon-name-part>
                  <tp:taxon-name-part taxon-name-part-type="species" reg="crassicauda">crassicauda</tp:taxon-name-part></tp:taxon-name><comment>–<xref ref-type="bibr" rid="B45">Vachon 1979</xref>: 31–34, figs 1, 2,
                  4.</comment></tp:nomenclature-citation><tp:nomenclature-citation><tp:taxon-name>
                  <tp:taxon-name-part taxon-name-part-type="genus" reg="Androctonus">Androctonus</tp:taxon-name-part>
                  <tp:taxon-name-part taxon-name-part-type="species" reg="australis">australis</tp:taxon-name-part></tp:taxon-name><comment>–<xref ref-type="bibr" rid="B26">Levy and Amitai 1980</xref>: 36, 40; <xref ref-type="bibr" rid="B4">Alqahtani et al. 2019</xref>: 21: fig. 2a ; <xref ref-type="bibr" rid="B2">Al-Asmari et al. 2013</xref>: fig. 7.</comment></tp:nomenclature-citation><tp:nomenclature-citation><tp:taxon-name>
                  <tp:taxon-name-part taxon-name-part-type="genus" reg="Androctonus">Androctonus</tp:taxon-name-part>
                  <tp:taxon-name-part taxon-name-part-type="species" reg="crassicauda">crassicauda</tp:taxon-name-part></tp:taxon-name><comment>–<xref ref-type="bibr" rid="B23">Hendrixson 2006</xref>: 38–43, figs 1, 2,
                  pl. 1.</comment></tp:nomenclature-citation><tp:nomenclature-citation><tp:taxon-name>
                  <tp:taxon-name-part taxon-name-part-type="genus" reg="Androctonus">Androctonus</tp:taxon-name-part>
                  <tp:taxon-name-part taxon-name-part-type="species" reg="amoreuxi">amoreuxi</tp:taxon-name-part></tp:taxon-name><comment>–<xref ref-type="bibr" rid="B2">Al-Asmari et al. 2013</xref>: table
                  1.</comment></tp:nomenclature-citation></tp:nomenclature-citation-list></tp:nomenclature><tp:treatment-sec sec-type="type material" id="SECID0EHAAE"><title>Type materials.</title><p><bold><italic>Holotype</italic></bold> ♂: <bold>Saudi Arabia</bold>, Mecca Province,
              Al-Gunfuda, 1.xi.2018, <named-content xmlns:xlink="http://www.w3.org/1999/xlink" content-type="dwc:verbatimCoordinates" xlink:type="simple"><named-content content-type="geo-json" specific-use="{&#34;type&#34;:&#34;Point&#34;,&#34;coordinates&#34;:[41.099806,19.166389]}" id="NCID0EXAAE" xlink:type="simple">19.166389°N, 41.099806°E</named-content></named-content>, 10 m
              a.s.l., Alqahtani A.R. leg. (<abbrev xmlns:xlink="http://www.w3.org/1999/xlink" xlink:title="Alaşehir Zoological Museum, Manisa Celal Bayar University" id="ABBRID0E3AAE" xlink:type="simple">AZMM</abbrev>/Sco-2018:01).
                <bold><italic>Paratypes</italic></bold> (10 ♀, 10 ♂): <bold>Saudi Arabia</bold>,
              Mecca Province, Al-Gunfuda, <named-content xmlns:xlink="http://www.w3.org/1999/xlink" content-type="dwc:verbatimCoordinates" xlink:type="simple"><named-content content-type="geo-json" specific-use="{&#34;type&#34;:&#34;Point&#34;,&#34;coordinates&#34;:[41.099900,19.167400]}" id="NCID0EIBAE" xlink:type="simple">19.1674°N, 41.0999°E</named-content></named-content>, 8 m a.s.l.,
              1.xi.2018, 1♀, Alqahtani A.R. leg. (<abbrev xmlns:xlink="http://www.w3.org/1999/xlink" xlink:title="Alaşehir Zoological Museum, Manisa Celal Bayar University" id="ABBRID0ENBAE" xlink:type="simple">AZMM</abbrev>/Sco-2018:02). Mecca, Province, Al Baydayn,
                <named-content xmlns:xlink="http://www.w3.org/1999/xlink" content-type="dwc:verbatimCoordinates" xlink:type="simple"><named-content content-type="geo-json" specific-use="{&#34;type&#34;:&#34;Point&#34;,&#34;coordinates&#34;:[41.233400,19.183600]}" id="NCID0EUBAE" xlink:type="simple">19.1836°N, 41.2334°E</named-content></named-content> 45 m a.s.l.,
              xi.2018, 2♀, 1♂, Alqahtani A.R. leg. (<abbrev xmlns:xlink="http://www.w3.org/1999/xlink" xlink:title="Al-Azhar University Zoological Collection" id="ABBRID0EZBAE" xlink:type="simple">AUZC</abbrev>/Sco-2018:3-5). Mecca Province, Keyad, xi.2018, <named-content xmlns:xlink="http://www.w3.org/1999/xlink" content-type="dwc:verbatimCoordinates" xlink:type="simple"><named-content content-type="geo-json" specific-use="{&#34;type&#34;:&#34;Point&#34;,&#34;coordinates&#34;:[41.400111,18.700028]}" id="NCID0EACAE" xlink:type="simple">18°42'00.1"N 41°24'00.4"E</named-content></named-content>, 40 m
              a.s.l., 1♀, 1♂, Alqahtani A.R. &amp; Badry A. leg. (<abbrev xmlns:xlink="http://www.w3.org/1999/xlink" xlink:title="Al-Azhar University Zoological Collection" id="ABBRID0EFCAE" xlink:type="simple">AUZC</abbrev>/Sco-2018:6-7). Mecca Province, Al-Gunfuda, <named-content xmlns:xlink="http://www.w3.org/1999/xlink" content-type="dwc:verbatimCoordinates" xlink:type="simple"><named-content content-type="geo-json" specific-use="{&#34;type&#34;:&#34;Point&#34;,&#34;coordinates&#34;:[41.099900,19.167400]}" id="NCID0EMCAE" xlink:type="simple">19.1674°N, 41.0999°E</named-content></named-content>, 8 m a.s.l.,
              4.I.2022, 6♀, 8♂, Alqahtani A.R. &amp; Badry A. leg. (<abbrev xmlns:xlink="http://www.w3.org/1999/xlink" xlink:title="Al-Azhar University Zoological Collection" id="ABBRID0ERCAE" xlink:type="simple">AUZC</abbrev>/Sco-2022:8-21).</p><table-wrap id="T1" position="float" orientation="portrait"><label>Table 1.</label><caption><p>Comparative measurements of types of <italic><tp:taxon-name><tp:taxon-name-part taxon-name-part-type="genus" reg="Androctonus">Androctonus</tp:taxon-name-part>
                      <tp:taxon-name-part taxon-name-part-type="species" reg="tihamicus">tihamicus</tp:taxon-name-part></tp:taxon-name></italic> sp. nov.
                  Abbreviations: length (L), width (W; for carapace, it corresponds to posterior
                  width), depth (D).</p></caption><table id="TID0EPEBG" rules="all"><tbody><tr><th rowspan="2" colspan="2">Dimensions (mm)</th><th rowspan="1" colspan="1"><italic><tp:taxon-name><tp:taxon-name-part taxon-name-part-type="genus" reg="Androctonus">A.</tp:taxon-name-part>
                          <tp:taxon-name-part taxon-name-part-type="species" reg="tihamicus">tihamicus</tp:taxon-name-part></tp:taxon-name></italic> sp. nov.</th><th rowspan="1" colspan="1"><italic><tp:taxon-name><tp:taxon-name-part taxon-name-part-type="genus" reg="Androctonus">A.</tp:taxon-name-part>
                          <tp:taxon-name-part taxon-name-part-type="species" reg="tihamicus">tihamicus</tp:taxon-name-part></tp:taxon-name></italic> sp. nov.</th></tr><tr><th rowspan="1" colspan="1">♂, holotype</th><th rowspan="1" colspan="1">♀, paratype</th></tr><tr><td rowspan="1" colspan="1">Carapace</td><td rowspan="1" colspan="1">L / W</td><td rowspan="1" colspan="1">8.79 / 8.91</td><td rowspan="1" colspan="1">10.36 / 10.38</td></tr><tr><td rowspan="1" colspan="1">Mesosoma</td><td rowspan="1" colspan="1">L</td><td rowspan="1" colspan="1">17.05</td><td rowspan="1" colspan="1">21.49</td></tr><tr><td rowspan="1" colspan="1">Tergite VII</td><td rowspan="1" colspan="1">L / W</td><td rowspan="1" colspan="1">5.36 / 9.68</td><td rowspan="1" colspan="1">5.97 / 11.13</td></tr><tr><td rowspan="1" colspan="1">Metasoma + telson</td><td rowspan="1" colspan="1">L</td><td rowspan="1" colspan="1">45.28</td><td rowspan="1" colspan="1">52.66</td></tr><tr><td rowspan="1" colspan="1">Segment I</td><td rowspan="1" colspan="1">L / W / D</td><td rowspan="1" colspan="1">5.68 / 6.21 / 5.29</td><td rowspan="1" colspan="1">6.08 / 6.10 / 5.73</td></tr><tr><td rowspan="1" colspan="1">Segment II</td><td rowspan="1" colspan="1">L / W / D</td><td rowspan="1" colspan="1">7.14 / 6.68 / 6.23</td><td rowspan="1" colspan="1">7.54 / 6.69 / 6.14</td></tr><tr><td rowspan="1" colspan="1">Segment III</td><td rowspan="1" colspan="1">L / W / D</td><td rowspan="1" colspan="1">7.25 / 7.08 / 6.59</td><td rowspan="1" colspan="1">8.46 / 7.25 / 6.76</td></tr><tr><td rowspan="1" colspan="1">Segment IV</td><td rowspan="1" colspan="1">L / W / D</td><td rowspan="1" colspan="1">9.34 / 7.38 / 6.61</td><td rowspan="1" colspan="1">10.02 / 7.28 / 6.74</td></tr><tr><td rowspan="1" colspan="1">Segment V</td><td rowspan="1" colspan="1">L / W / D</td><td rowspan="1" colspan="1">9.23 / 6.65 / 4.93</td><td rowspan="1" colspan="1">10.75 / 6.92 / 5.46</td></tr><tr><td rowspan="1" colspan="1">Telson</td><td rowspan="1" colspan="1">L / W / D</td><td rowspan="1" colspan="1">7.14 / 3.50 / 2.56</td><td rowspan="1" colspan="1">9.79 / 4.16 / 3.13</td></tr><tr><td rowspan="1" colspan="1">Pedipalp</td><td rowspan="1" colspan="1">L</td><td rowspan="1" colspan="1">31.34</td><td rowspan="1" colspan="1">34.31</td></tr><tr><td rowspan="1" colspan="1">Femur</td><td rowspan="1" colspan="1">L / W</td><td rowspan="1" colspan="1">7.49 / 2.61</td><td rowspan="1" colspan="1">7.96 / 2.84</td></tr><tr><td rowspan="1" colspan="1">Patella</td><td rowspan="1" colspan="1">L / W</td><td rowspan="1" colspan="1">8.89 / 3.66</td><td rowspan="1" colspan="1">9.58 / 4.09</td></tr><tr><td rowspan="1" colspan="1">Chela</td><td rowspan="1" colspan="1">L</td><td rowspan="1" colspan="1">14.96</td><td rowspan="1" colspan="1">17.39</td></tr><tr><td rowspan="1" colspan="1">Manus</td><td rowspan="1" colspan="1">L / W / D</td><td rowspan="1" colspan="1">5.1/ 4.82 / 4.87</td><td rowspan="1" colspan="1">5.88 / 4.36 / 5.26</td></tr><tr><td rowspan="1" colspan="1">Movable finger</td><td rowspan="1" colspan="1">L</td><td rowspan="1" colspan="1">9.60</td><td rowspan="1" colspan="1">11.50</td></tr><tr><td rowspan="1" colspan="1">Fixed finger</td><td rowspan="1" colspan="1">L</td><td rowspan="1" colspan="1">7.71</td><td rowspan="1" colspan="1">9.40</td></tr><tr><td rowspan="1" colspan="1">
                      <bold>Total</bold>
                    </td><td rowspan="1" colspan="1">
                      <bold>L</bold>
                    </td><td rowspan="1" colspan="1">
                      <bold>71.82</bold>
                    </td><td rowspan="1" colspan="1">
                      <bold>84.51</bold>
                    </td></tr></tbody></table></table-wrap><fig id="F1" position="float" orientation="portrait"><object-id xmlns:xlink="http://www.w3.org/1999/xlink" content-type="doi" xlink:type="simple">10.3897/zookeys.1152.101100.figure1</object-id><object-id xmlns:xlink="http://www.w3.org/1999/xlink" content-type="arpha" xlink:type="simple">D43C087A-4B7E-5F1D-B21D-6A8A80136B41</object-id><label>Figure 1.</label><caption><p>Habitus of <italic><tp:taxon-name><tp:taxon-name-part taxon-name-part-type="genus" reg="Androctonus">Androctonus</tp:taxon-name-part>
                      <tp:taxon-name-part taxon-name-part-type="species" reg="tihamicus">tihamicus</tp:taxon-name-part></tp:taxon-name></italic> sp. nov., male
                  holotype and female paratype <bold>A</bold> male in dorsal view <bold>B</bold>
                  male in ventral view <bold>C</bold> female in dorsal view <bold>D</bold> female in
                  ventral view. Scale bar: 10 mm.</p></caption><graphic xmlns:xlink="http://www.w3.org/1999/xlink" xlink:href="zookeys-1152-009_article-101100__-g001.jpg" position="float" orientation="portrait" xlink:type="simple" id="oo_818535.jpg"><uri content-type="original_file" xlink:type="simple">https://binary.pensoft.net/fig/818535</uri></graphic></fig></tp:treatment-sec><tp:treatment-sec sec-type="material" id="SECID0EMNAE"><title>Comparative material.</title><p><italic><tp:taxon-name><tp:taxon-name-part taxon-name-part-type="genus" reg="Androctonus">Androctonus</tp:taxon-name-part>
                  <tp:taxon-name-part taxon-name-part-type="species" reg="australis">australis</tp:taxon-name-part></tp:taxon-name></italic>, <bold>Egypt</bold>,
              Bir El-Abd, north of Sinai Peninsula, 31.0142°N, 32.7486°E, 1♀, 1♂ (<abbrev xmlns:xlink="http://www.w3.org/1999/xlink" xlink:title="Alaşehir Zoological Museum, Manisa Celal Bayar University" id="ABBRID0E6NAE" xlink:type="simple">AZMM</abbrev>/Sco-2003:03-04).</p><fig id="F2" position="float" orientation="portrait"><object-id xmlns:xlink="http://www.w3.org/1999/xlink" content-type="doi" xlink:type="simple">10.3897/zookeys.1152.101100.figure2</object-id><object-id xmlns:xlink="http://www.w3.org/1999/xlink" content-type="arpha" xlink:type="simple">52588CD3-B2D2-5BA9-9F16-479D1C53C823</object-id><label>Figure 2.</label><caption><p><italic><tp:taxon-name><tp:taxon-name-part taxon-name-part-type="genus" reg="Androctonus">Androctonus</tp:taxon-name-part>
                      <tp:taxon-name-part taxon-name-part-type="species" reg="tihamicus">tihamicus</tp:taxon-name-part></tp:taxon-name></italic> sp. nov., male
                  holotype <bold>A, C</bold> carapace and mesosoma <bold>B, D</bold> sternopectinal
                  area and ventral of mesosoma (<bold>A, B</bold> under white light; <bold>C,
                    D</bold> under UV light). Scale bar: 10 mm.</p></caption><graphic xmlns:xlink="http://www.w3.org/1999/xlink" xlink:href="zookeys-1152-009_article-101100__-g002.jpg" position="float" orientation="portrait" xlink:type="simple" id="oo_818536.jpg"><uri content-type="original_file" xlink:type="simple">https://binary.pensoft.net/fig/818536</uri></graphic></fig></tp:treatment-sec><tp:treatment-sec sec-type="etymology" id="SECID0EDPAE"><title>Etymology.</title><p>The new species is named after the Tihamah Plain, the coastal plain along the Red
              Sea.</p><fig id="F3" position="float" orientation="portrait"><object-id xmlns:xlink="http://www.w3.org/1999/xlink" content-type="doi" xlink:type="simple">10.3897/zookeys.1152.101100.figure3</object-id><object-id xmlns:xlink="http://www.w3.org/1999/xlink" content-type="arpha" xlink:type="simple">CC19BEE1-BF7C-51D8-8212-C7DE793542DE</object-id><label>Figure 3.</label><caption><p><italic><tp:taxon-name><tp:taxon-name-part taxon-name-part-type="genus" reg="Androctonus">Androctonus</tp:taxon-name-part>
                      <tp:taxon-name-part taxon-name-part-type="species" reg="tihamicus">tihamicus</tp:taxon-name-part></tp:taxon-name></italic> sp. nov., female
                  paratype <bold>A, C</bold> carapace and mesosoma <bold>B, D</bold> sternopectinal
                  area and ventral of mesosoma (<bold>A, B</bold> under white light; <bold>C,
                    D</bold> under UV light). Scale bar: 10 mm.</p></caption><graphic xmlns:xlink="http://www.w3.org/1999/xlink" xlink:href="zookeys-1152-009_article-101100__-g003.jpg" position="float" orientation="portrait" xlink:type="simple" id="oo_818537.jpg"><uri content-type="original_file" xlink:type="simple">https://binary.pensoft.net/fig/818537</uri></graphic></fig></tp:treatment-sec><tp:treatment-sec sec-type="diagnosis" id="SECID0EIQAE"><title>Diagnosis.</title><p>Medium-sized scorpion with average length 76.15 mm in females and 77.06 mm in males.
              General color light brown to reddish brown; chela reddish yellow. Legs completely
              yellow, without any spots in both males and females. Fixed and movable fingers with
              13–15 (mostly 14) and 13–15 (mostly 14) principal rows of denticles, respectively.
              Carapace coarsely granulose; granules at anterior corners larger. Posterior median and
              central median carinae coarsely granulose and strong. Ventrolateral carinae of
              metasomal segment V moderately developed, with granules gradually and slightly
              increasing in size posteriorly. Dorsolateral carinae of segments III–IV strong, with
              large, serrate, gradually increasing in size granules posteriorly and two large
              granules posteriorly. Dorsolateral carinae of metasomal segment V with rounded,
              distinct, large granules anteriorly, and without granules posteriorly. Pectines with
              31–33 teeth in males and 23–31 in females.</p><fig id="F4" position="float" orientation="portrait"><object-id xmlns:xlink="http://www.w3.org/1999/xlink" content-type="doi" xlink:type="simple">10.3897/zookeys.1152.101100.figure4</object-id><object-id xmlns:xlink="http://www.w3.org/1999/xlink" content-type="arpha" xlink:type="simple">F5942800-1045-53F6-98A5-35805A6C61D2</object-id><label>Figure 4.</label><caption><p><italic><tp:taxon-name><tp:taxon-name-part taxon-name-part-type="genus" reg="Androctonus">Androctonus</tp:taxon-name-part>
                      <tp:taxon-name-part taxon-name-part-type="species" reg="tihamicus">tihamicus</tp:taxon-name-part></tp:taxon-name></italic> sp. nov., metasoma
                  and telson of male holotype <bold>A, D</bold> lateral view <bold>B, E</bold>
                  dorsal view <bold>C, F</bold> ventral view (<bold>A–C</bold> under white light;
                    <bold>D–F</bold> under UV light). Scale bar: 10 mm.</p></caption><graphic xmlns:xlink="http://www.w3.org/1999/xlink" xlink:href="zookeys-1152-009_article-101100__-g004.jpg" position="float" orientation="portrait" xlink:type="simple" id="oo_818538.jpg"><uri content-type="original_file" xlink:type="simple">https://binary.pensoft.net/fig/818538</uri></graphic></fig></tp:treatment-sec><tp:treatment-sec sec-type="description" id="SECID0EPRAE"><title>Description based on holotype.</title><p><bold><italic>Coloration</italic></bold>: general color light brown to reddish brown.
              Prosoma: carapace reddish brown; carinae and surrounds of eyes marked by black
              pigmentation. Mesosoma: reddish brown, slightly lighter than carapace. Metasoma:
              segments I–V light brown, ventral surfaces of reddish brown; carinae marked with brown
              or black pigmentation; vesicle reddish brown anteriorly, light brown posteriorly;
              aculeus reddish at base and blackish at extremity. Venter yellowish to reddish yellow;
              pectines pale yellow. Chelicerae yellowish, without variegated spots in male and with
              diffused variegated spots in females; fingers yellowish, with dark teeth. Pedipalps:
              femur and patella brownish yellow, with dark reddish brown carinae; chela reddish
              brown, fingers reddish brown but dark yellow posteriorly, denticles black. Legs
              uniformly dark yellow, without spots.</p><fig id="F5" position="float" orientation="portrait"><object-id xmlns:xlink="http://www.w3.org/1999/xlink" content-type="doi" xlink:type="simple">10.3897/zookeys.1152.101100.figure5</object-id><object-id xmlns:xlink="http://www.w3.org/1999/xlink" content-type="arpha" xlink:type="simple">28123BDF-259F-5718-9108-7B67F4E9EABC</object-id><label>Figure 5.</label><caption><p><italic><tp:taxon-name><tp:taxon-name-part taxon-name-part-type="genus" reg="Androctonus">Androctonus</tp:taxon-name-part>
                      <tp:taxon-name-part taxon-name-part-type="species" reg="tihamicus">tihamicus</tp:taxon-name-part></tp:taxon-name></italic> sp. nov., metasoma
                  and telson of female paratype <bold>A, D</bold> lateral view <bold>B, E</bold>
                  dorsal view <bold>C, F</bold> ventral view (<bold>A–C</bold> under white light;
                    <bold>D–F</bold> under UV light). Scale bar: 10 mm.</p></caption><graphic xmlns:xlink="http://www.w3.org/1999/xlink" xlink:href="zookeys-1152-009_article-101100__-g005.jpg" position="float" orientation="portrait" xlink:type="simple" id="oo_818539.jpg"><uri content-type="original_file" xlink:type="simple">https://binary.pensoft.net/fig/818539</uri></graphic></fig><p><bold><italic>Prosoma</italic></bold>: carapace trapezoidal, wider than long; all
              carinae strong and coarsely granular. Larger, anterior and posterior median and
              central median carinae coarsely granulose; strong intergranular area with medium-sized
              and large granules, anteriorly with very large granules; anterior margin nearly
              straight, with some stout macrosetae; all furrows moderate to weak; median ocular
              tubercle slightly anterior to center of carapace; eyes separated by two ocular
              diameters; five pairs of lateral eyes, first three pairs of moderate size and aligned,
              last two pairs vestigial; sternum triangular, narrow, slightly longer than wide.
              Cheliceral dentition typical for genus, as defined by <xref ref-type="bibr" rid="B43">Vachon (1963)</xref>; surface smooth, with coarse granules arranged in longitudinal
              ridges.</p><fig id="F6" position="float" orientation="portrait"><object-id xmlns:xlink="http://www.w3.org/1999/xlink" content-type="doi" xlink:type="simple">10.3897/zookeys.1152.101100.figure6</object-id><object-id xmlns:xlink="http://www.w3.org/1999/xlink" content-type="arpha" xlink:type="simple">D7C89F3C-90CB-53CD-BABD-30555CEC7814</object-id><label>Figure 6.</label><caption><p><italic><tp:taxon-name><tp:taxon-name-part taxon-name-part-type="genus" reg="Androctonus">Androctonus</tp:taxon-name-part>
                      <tp:taxon-name-part taxon-name-part-type="species" reg="tihamicus">tihamicus</tp:taxon-name-part></tp:taxon-name></italic> sp. nov., male
                  holotype <bold>A, B</bold> carapace <bold>C, D</bold> sternopectinal area
                    (<bold>A, C</bold> under white light; <bold>B, D</bold> under UV light).</p></caption><graphic xmlns:xlink="http://www.w3.org/1999/xlink" xlink:href="zookeys-1152-009_article-101100__-g006.jpg" position="float" orientation="portrait" xlink:type="simple" id="oo_818540.jpg"><uri content-type="original_file" xlink:type="simple">https://binary.pensoft.net/fig/818540</uri></graphic></fig><p><bold><italic>Mesosoma</italic></bold>: tergites densely granular; pretergites finely
              granular, posttergites coarsely granular; posterior margins with a row of distinct
              strong granules; I–VI with three moderate to strong, granulose carinae (median and
              submedians), projecting beyond posterior margin. Tergite VII pentacarinate, with
              scattered fine granules (median, submedians, and laterals). Venter: sternum standard
              for the genus: type 1, triangular; genital operculum divided longitudinally, forming
              two semi-oval plates; pectines long, reaching leg IV coxa/trochanter joint, narrow,
              densely setose; tooth count 31/33; basal plate heavily sclerotized and wider than
              long, with anterior margin with strong, median indentation and posterior margin widely
              convex. Sternites sparsely setose, without granules, smooth with very elongated
              spiracles and slit-like without granulation; sternites III–VI carinate, with two
              vestigial furrows; sternite VI with fine, very scattered granules; sternite III
              without carinae; sternite VII with two pairs of strong granular carinae.</p><fig id="F7" position="float" orientation="portrait"><object-id xmlns:xlink="http://www.w3.org/1999/xlink" content-type="doi" xlink:type="simple">10.3897/zookeys.1152.101100.figure7</object-id><object-id xmlns:xlink="http://www.w3.org/1999/xlink" content-type="arpha" xlink:type="simple">28572606-A1F5-5D4C-9D52-76E0A293F978</object-id><label>Figure 7.</label><caption><p><italic><tp:taxon-name><tp:taxon-name-part taxon-name-part-type="genus" reg="Androctonus">Androctonus</tp:taxon-name-part>
                      <tp:taxon-name-part taxon-name-part-type="species" reg="tihamicus">tihamicus</tp:taxon-name-part></tp:taxon-name></italic> sp. nov., female
                  paratype <bold>A, B</bold> carapace <bold>C, D</bold> sternopectinal area
                    (<bold>A, C</bold> under white light; <bold>B, D</bold> under UV light).</p></caption><graphic xmlns:xlink="http://www.w3.org/1999/xlink" xlink:href="zookeys-1152-009_article-101100__-g007.jpg" position="float" orientation="portrait" xlink:type="simple" id="oo_818541.jpg"><uri content-type="original_file" xlink:type="simple">https://binary.pensoft.net/fig/818541</uri></graphic></fig><p><bold><italic>Metasoma</italic></bold>: very sparsely setose, with all segments
              robust. All segments longer than wide; segments I–III very slightly longer than wide;
              wider than deep; inter-carinal tegument of dorsal surface without granulation and
              smooth, lateral surface slightly roughened, with scattered fine and moderately sparse
              granules, ventral surface rough with moderately dense fine granules and scattered
              large granules on segments I–V; dorsal furrow moderately deep and wide on all
              segments; segment I with 10 carinae, lateral infra-median carinae complete and
              moderate, segment II with 10 carinae, lateral infra-median incomplete, present on
              posterior quarter, strongly granular, with three granules; segment III with 10
              carinae, lateral infra-median incomplete with two granules; segment IV with eight, and
              segment V with five carinae. Dorsolateral carinae of segments I–IV strong, with
              serrate granules that gradually increase posteriorly. Granules small on segment I,
              moderate on segment II, and large on segments III–IV. Segment V with strong, rounded
              carinae, posteriorly smooth with very rounded, shallow granules anteriorly. Lateral
              supra-median carinae strong on segment I–IV, with moderate, rounded and crenulate
              granules on segment I, large, rounded, crenulate granules on II–V, and more swollen
              and one very large, rounded granule at the posterior end of segment IV. Ventrolateral
              carinae on segments I–IV strong, with large, rounded granules; strong with gradually
              and slightly increased granules posteriorly on segment V. Ventral submedian carinae
              moderate on segments I–V, with moderately rounded granules. Anal arch laterally with
              three rounded lobes, the inferior lobe twice as large as the other two lobes. Telson
              slender, elongate, densely setose; vesicle small somewhat globose, tegument glossy and
              essentially smooth, with only some coarse granules and a coarse but very poorly
              defined ventro-median carinae; setal pair subaculear; aculeus very long and thick, as
              long as vesicle, and moderately curved.</p><fig id="F8" position="float" orientation="portrait"><object-id xmlns:xlink="http://www.w3.org/1999/xlink" content-type="doi" xlink:type="simple">10.3897/zookeys.1152.101100.figure8</object-id><object-id xmlns:xlink="http://www.w3.org/1999/xlink" content-type="arpha" xlink:type="simple">BD98644B-C7EF-5DEB-9C6E-36482443F1D0</object-id><label>Figure 8.</label><caption><p><italic><tp:taxon-name><tp:taxon-name-part taxon-name-part-type="genus" reg="Androctonus">Androctonus</tp:taxon-name-part>
                      <tp:taxon-name-part taxon-name-part-type="species" reg="tihamicus">tihamicus</tp:taxon-name-part></tp:taxon-name></italic> sp. nov., male
                  holotype <bold>A</bold> ventral view of chela <bold>B</bold> dorsal view of chela
                    <bold>C</bold> external view of chela <bold>D</bold> internal view of chela
                    <bold>E</bold> ventral view of pedipalp <bold>F</bold> dorsal view of pedipalp
                    <bold>G</bold> fixed finger dentition <bold>H</bold> movable finger dentition
                  (trichobothrial pattern is indicated by red circles).</p></caption><graphic xmlns:xlink="http://www.w3.org/1999/xlink" xlink:href="zookeys-1152-009_article-101100__-g008.jpg" position="float" orientation="portrait" xlink:type="simple" id="oo_818542.jpg"><uri content-type="original_file" xlink:type="simple">https://binary.pensoft.net/fig/818542</uri></graphic></fig><p><bold><italic>Legs</italic></bold>: long, slender, covered by several macrosetae.
              Basitarsus of legs I–III bear bristle combs; basitarsus of leg IV without bristle
              comb. Proventral and retroventral basitarsal (pedal) spurs present but tibial spurs
              present on legs III and IV. Tarsus of legs I–IV ventrally with spine-like setae
              arranged in two rows: tarsal spurs basally bifurcate, bearing 1–3 macrosetae (four on
              legs I–II, eight or nine on leg III–IV). Basitarsus of legs I–III with bristle combs;
              basitarsus of legs IV without bristle combs.</p><fig id="F9" position="float" orientation="portrait"><object-id xmlns:xlink="http://www.w3.org/1999/xlink" content-type="doi" xlink:type="simple">10.3897/zookeys.1152.101100.figure9</object-id><object-id xmlns:xlink="http://www.w3.org/1999/xlink" content-type="arpha" xlink:type="simple">56D433BD-4A86-5661-A3C7-E9239280D810</object-id><label>Figure 9.</label><caption><p><italic><tp:taxon-name><tp:taxon-name-part taxon-name-part-type="genus" reg="Androctonus">Androctonus</tp:taxon-name-part>
                      <tp:taxon-name-part taxon-name-part-type="species" reg="tihamicus">tihamicus</tp:taxon-name-part></tp:taxon-name></italic> sp. nov., male
                  holotype, under UV light <bold>A</bold> ventral view of chela <bold>B</bold>
                  dorsal view of chela <bold>C</bold> internal view of chela <bold>D</bold> external
                  view of chela <bold>E</bold> ventral view of pedipalp <bold>F</bold> dorsal view
                  of pedipalp <bold>G</bold> fixed finger dentition <bold>H</bold> movable finger
                  dentition.</p></caption><graphic xmlns:xlink="http://www.w3.org/1999/xlink" xlink:href="zookeys-1152-009_article-101100__-g009.jpg" position="float" orientation="portrait" xlink:type="simple" id="oo_818543.jpg"><uri content-type="original_file" xlink:type="simple">https://binary.pensoft.net/fig/818543</uri></graphic></fig><p><bold><italic>Pedipalps</italic></bold>: stocky, moderately long, densely setose.
              Type A trichobothrial pattern; orthobothriotaxic. Dorsal trichobothria of femur
              arranged in beta-configuration with d<sub>2</sub> situated on dorsal surface. Femur
              pentacarinate, slender, straight; all carinae strong and moderately granulose;
              intercarinal tegument finely granulose, with irregular, coarse granules dorsally;
              inner surface with a few coarse granules; dorso-internal carinae with distinct spinoid
              granules. Patella with seven carinae, moderately slender and straight; surfaces smooth
              with scattered fine granules; all carinae moderately strong, dorsomedian,
              dorsoexternal, ventromedian, ventroexternal, ventrointernal carinae granulose,
              external smooth, dorsointernal with seven spinoid granules; dorsointernal and
              ventrointernal carinae distally terminate at one spinoid granule. Chela smooth,
              without carinae, stocky. Manus wider than patella (chela width/patella width = 1.13);
              internal surface of manus with scattered fine granules; fingers moderately elongate
              (movable finger length/manus length = 1.76), evenly curved. Movable fingers of
              pedipalps bear 15 rows of granules and external and internal granules; fixed fingers
              bear 14 rows of granules, with external and internal accessory granules and three
              distal granules.</p><fig id="F10" position="float" orientation="portrait"><object-id xmlns:xlink="http://www.w3.org/1999/xlink" content-type="doi" xlink:type="simple">10.3897/zookeys.1152.101100.figure10</object-id><object-id xmlns:xlink="http://www.w3.org/1999/xlink" content-type="arpha" xlink:type="simple">AD9C4A06-6768-555C-9D4A-783F9055D678</object-id><label>Figure 10.</label><caption><p><italic><tp:taxon-name><tp:taxon-name-part taxon-name-part-type="genus" reg="Androctonus">Androctonus</tp:taxon-name-part>
                      <tp:taxon-name-part taxon-name-part-type="species" reg="tihamicus">tihamicus</tp:taxon-name-part></tp:taxon-name></italic> sp. nov, female
                  paratype <bold>A</bold> ventral view of chela <bold>B</bold> dorsal view of chela
                    <bold>C</bold> internal view of chela <bold>D</bold> external view of chela
                    <bold>E</bold> ventral view of pedipalp <bold>F</bold> dorsal view of pedipalp
                    <bold>G</bold> fixed finger dentition <bold>H</bold> movable finger dentition
                  (trichobothrial pattern is indicated by red circles).</p></caption><graphic xmlns:xlink="http://www.w3.org/1999/xlink" xlink:href="zookeys-1152-009_article-101100__-g010.jpg" position="float" orientation="portrait" xlink:type="simple" id="oo_818544.jpg"><uri content-type="original_file" xlink:type="simple">https://binary.pensoft.net/fig/818544</uri></graphic></fig><fig id="F11" position="float" orientation="portrait"><object-id xmlns:xlink="http://www.w3.org/1999/xlink" content-type="doi" xlink:type="simple">10.3897/zookeys.1152.101100.figure11</object-id><object-id xmlns:xlink="http://www.w3.org/1999/xlink" content-type="arpha" xlink:type="simple">B01E82FC-BE84-5ACD-9D5E-AE0CBA2C505C</object-id><label>Figure 11.</label><caption><p><italic><tp:taxon-name><tp:taxon-name-part taxon-name-part-type="genus" reg="Androctonus">Androctonus</tp:taxon-name-part>
                      <tp:taxon-name-part taxon-name-part-type="species" reg="tihamicus">tihamicus</tp:taxon-name-part></tp:taxon-name></italic> sp. nov., female
                  paratype, under UV light <bold>A</bold> ventral view of chela <bold>B</bold>
                  dorsal view of chela <bold>C</bold> internal view of chela <bold>D</bold> external
                  view of chela <bold>E</bold> ventral view of pedipalp <bold>F</bold> dorsal view
                  of pedipalp <bold>G</bold> fixed finger dentition <bold>H</bold> movable finger
                  dentition.</p></caption><graphic xmlns:xlink="http://www.w3.org/1999/xlink" xlink:href="zookeys-1152-009_article-101100__-g011.jpg" position="float" orientation="portrait" xlink:type="simple" id="oo_818545.jpg"><uri content-type="original_file" xlink:type="simple">https://binary.pensoft.net/fig/818545</uri></graphic></fig><fig id="F12" position="float" orientation="portrait"><object-id xmlns:xlink="http://www.w3.org/1999/xlink" content-type="doi" xlink:type="simple">10.3897/zookeys.1152.101100.figure12</object-id><object-id xmlns:xlink="http://www.w3.org/1999/xlink" content-type="arpha" xlink:type="simple">A3932E34-1C18-562E-9E90-D4F337FAD4A8</object-id><label>Figure 12.</label><caption><p><italic><tp:taxon-name><tp:taxon-name-part taxon-name-part-type="genus" reg="Androctonus">Androctonus</tp:taxon-name-part>
                      <tp:taxon-name-part taxon-name-part-type="species" reg="tihamicus">tihamicus</tp:taxon-name-part></tp:taxon-name></italic> sp. nov., male
                  holotype, right legs I–IV, retrolateral aspect.</p></caption><graphic xmlns:xlink="http://www.w3.org/1999/xlink" xlink:href="zookeys-1152-009_article-101100__-g012.jpg" position="float" orientation="portrait" xlink:type="simple" id="oo_818546.jpg"><uri content-type="original_file" xlink:type="simple">https://binary.pensoft.net/fig/818546</uri></graphic></fig></tp:treatment-sec><tp:treatment-sec sec-type="comparisons" id="SECID0E42AE"><title>Comparison.</title><p><italic><tp:taxon-name><tp:taxon-name-part taxon-name-part-type="genus" reg="Androctonus">Androctonus</tp:taxon-name-part>
                  <tp:taxon-name-part taxon-name-part-type="species" reg="tihamicus">tihamicus</tp:taxon-name-part></tp:taxon-name></italic> sp. nov. can be
              distinguished from other <italic><tp:taxon-name><tp:taxon-name-part taxon-name-part-type="genus" reg="Androctonus">Androctonus</tp:taxon-name-part></tp:taxon-name></italic> species in the Middle
              East by following characters: <italic><tp:taxon-name><tp:taxon-name-part taxon-name-part-type="genus" reg="Androctonus">A.</tp:taxon-name-part>
                  <tp:taxon-name-part taxon-name-part-type="species" reg="tihamicus">tihamicus</tp:taxon-name-part></tp:taxon-name></italic> sp. n. has stocky chela
              whereas <italic><tp:taxon-name><tp:taxon-name-part taxon-name-part-type="genus" reg="Androctonus">A.</tp:taxon-name-part>
                  <tp:taxon-name-part taxon-name-part-type="species" reg="bicolor">bicolor</tp:taxon-name-part></tp:taxon-name></italic> Ehrenberg, 1828 has
              elongate chela. Ventrolateral carinae of 5<sup>th</sup> segment of
                    <italic><tp:taxon-name><tp:taxon-name-part taxon-name-part-type="genus" reg="Androctonus">A.</tp:taxon-name-part>
                  <tp:taxon-name-part taxon-name-part-type="species" reg="tihamicus">tihamicus</tp:taxon-name-part></tp:taxon-name></italic> sp. nov. lacks large
              granules and the general color is light to reddish brown, whereas ventrolateral
              carinae of the 5<sup>th</sup> segment of <italic><tp:taxon-name><tp:taxon-name-part taxon-name-part-type="genus" reg="Androctonus">A.</tp:taxon-name-part>
                  <tp:taxon-name-part taxon-name-part-type="species" reg="turkiyensis">turkiyensis</tp:taxon-name-part></tp:taxon-name></italic> Yağmur, 2021 bears
              large granules, The general color is brown or black in
                    <italic><tp:taxon-name><tp:taxon-name-part taxon-name-part-type="genus" reg="Androctonus">A.</tp:taxon-name-part>
                  <tp:taxon-name-part taxon-name-part-type="species" reg="crassicauda">crassicauda</tp:taxon-name-part></tp:taxon-name></italic>. The new species has
              stockier metasoma segments, whereas <italic><tp:taxon-name><tp:taxon-name-part taxon-name-part-type="genus" reg="Androctonus">A.</tp:taxon-name-part>
                  <tp:taxon-name-part taxon-name-part-type="species" reg="amoreuxi">amoreuxi</tp:taxon-name-part></tp:taxon-name></italic> (Audouin, 1826) has
              elongated metasoma segments, and especially the 5<sup>th</sup> segment, which is
              remarkably more elongate. The length/width ratios of metasomal segments I–V from the
              measurements provided by <xref ref-type="bibr" rid="B26">Levy and Amitai (1980)</xref>
              are 0.90-1.12-1.15-1.38-1.71 in males and 0.91-1.12-1.19-1.38-1.71 in females. These
              ratios in <italic><tp:taxon-name><tp:taxon-name-part taxon-name-part-type="genus" reg="Androctonus">A.</tp:taxon-name-part>
                  <tp:taxon-name-part taxon-name-part-type="species" reg="tihamicus">tihamicus</tp:taxon-name-part></tp:taxon-name></italic> sp. nov. are
              0.91-1.06-1.02-1.26-1.38 in males and 0.99-1.12-1.16-1.37-1.55 in females (Table <xref ref-type="table" rid="T1">1</xref>). Additionally,
                    <italic><tp:taxon-name><tp:taxon-name-part taxon-name-part-type="genus" reg="Androctonus">A.</tp:taxon-name-part>
                  <tp:taxon-name-part taxon-name-part-type="species" reg="amoreuxi">amoreuxi</tp:taxon-name-part></tp:taxon-name></italic> is yellow or
              olive-yellow. The new species can be distinguished from
                    <italic><tp:taxon-name><tp:taxon-name-part taxon-name-part-type="genus" reg="Androctonus">A.</tp:taxon-name-part>
                  <tp:taxon-name-part taxon-name-part-type="species" reg="australis">australis</tp:taxon-name-part></tp:taxon-name></italic> by the following
              characteristics: (a) general coloration light to reddish brown with legs uniformly
              yellow (vs yellow in <italic><tp:taxon-name><tp:taxon-name-part taxon-name-part-type="genus" reg="Androctonus">A.</tp:taxon-name-part>
                  <tp:taxon-name-part taxon-name-part-type="species" reg="australis">australis</tp:taxon-name-part></tp:taxon-name></italic>); (b) pedipalp less
              robust and movable finger with a small recess and hump (vs more robust and movable
              finger with a larger recess and hump at base of the fingers in in
                    <italic><tp:taxon-name><tp:taxon-name-part taxon-name-part-type="genus" reg="Androctonus">A.</tp:taxon-name-part>
                  <tp:taxon-name-part taxon-name-part-type="species" reg="australis">australis</tp:taxon-name-part></tp:taxon-name></italic>) (Fig. <xref ref-type="fig" rid="F14">14</xref>); (c) metasomal segments smaller than
                    <italic><tp:taxon-name><tp:taxon-name-part taxon-name-part-type="genus" reg="Androctonus">A.</tp:taxon-name-part>
                  <tp:taxon-name-part taxon-name-part-type="species" reg="australis">australis</tp:taxon-name-part></tp:taxon-name></italic>; (d) dorsolateral
              carinae of metasomal segment III has one separate spinoid granule in posterior of
              segments IV (vs two rounded granules in <italic><tp:taxon-name><tp:taxon-name-part taxon-name-part-type="genus" reg="Androctonus">A.</tp:taxon-name-part>
                  <tp:taxon-name-part taxon-name-part-type="species" reg="australis">australis</tp:taxon-name-part></tp:taxon-name></italic>; Fig. <xref ref-type="fig" rid="F15">15</xref>, indicated by arrows); (e) ventral carina of
                5<sup>th</sup> metasomal segment without bifurcation (vs bifurcated in
                    <italic><tp:taxon-name><tp:taxon-name-part taxon-name-part-type="genus" reg="Androctonus">A.</tp:taxon-name-part>
                  <tp:taxon-name-part taxon-name-part-type="species" reg="australis">australis</tp:taxon-name-part></tp:taxon-name></italic>); and (f) anal arch
              with three lateral lobes (vs two lateral lobes in
                    <italic><tp:taxon-name><tp:taxon-name-part taxon-name-part-type="genus" reg="Androctonus">A.</tp:taxon-name-part>
                  <tp:taxon-name-part taxon-name-part-type="species" reg="australis">australis</tp:taxon-name-part></tp:taxon-name></italic>; Fig. <xref ref-type="fig" rid="F15">15A, B, E, F</xref>).</p><fig id="F13" position="float" orientation="portrait"><object-id xmlns:xlink="http://www.w3.org/1999/xlink" content-type="doi" xlink:type="simple">10.3897/zookeys.1152.101100.figure13</object-id><object-id xmlns:xlink="http://www.w3.org/1999/xlink" content-type="arpha" xlink:type="simple">E1FA81DD-B4FB-5FAF-A694-F4D73550DC99</object-id><label>Figure 13.</label><caption><p><italic><tp:taxon-name><tp:taxon-name-part taxon-name-part-type="genus" reg="Androctonus">Androctonus</tp:taxon-name-part>
                      <tp:taxon-name-part taxon-name-part-type="species" reg="tihamicus">tihamicus</tp:taxon-name-part></tp:taxon-name></italic> sp. nov., female
                  paratype, right legs I–IV, retrolateral aspect.</p></caption><graphic xmlns:xlink="http://www.w3.org/1999/xlink" xlink:href="zookeys-1152-009_article-101100__-g013.jpg" position="float" orientation="portrait" xlink:type="simple" id="oo_818547.jpg"><uri content-type="original_file" xlink:type="simple">https://binary.pensoft.net/fig/818547</uri></graphic></fig><fig id="F14" position="float" orientation="portrait"><object-id xmlns:xlink="http://www.w3.org/1999/xlink" content-type="doi" xlink:type="simple">10.3897/zookeys.1152.101100.figure14</object-id><object-id xmlns:xlink="http://www.w3.org/1999/xlink" content-type="arpha" xlink:type="simple">9DFF6C39-6EC0-5ABC-A354-C08826CD32CF</object-id><label>Figure 14.</label><caption><p>Comparison of chela between male holotype and female paratype of
                        <italic><tp:taxon-name><tp:taxon-name-part taxon-name-part-type="genus" reg="Androctonus">Androctonus</tp:taxon-name-part>
                      <tp:taxon-name-part taxon-name-part-type="species" reg="tihamicus">tihamicus</tp:taxon-name-part></tp:taxon-name></italic> sp. nov. and male
                  and female of <italic><tp:taxon-name><tp:taxon-name-part taxon-name-part-type="genus" reg="Androctonus">A.</tp:taxon-name-part>
                      <tp:taxon-name-part taxon-name-part-type="species" reg="australis">australis</tp:taxon-name-part></tp:taxon-name></italic><bold>A, C, E,
                    G</bold><italic><tp:taxon-name><tp:taxon-name-part taxon-name-part-type="genus" reg="Androctonus">A.</tp:taxon-name-part>
                      <tp:taxon-name-part taxon-name-part-type="species" reg="australis">australis</tp:taxon-name-part></tp:taxon-name></italic><bold>B, D, F,
                    H</bold><italic><tp:taxon-name><tp:taxon-name-part taxon-name-part-type="genus" reg="Androctonus">A.</tp:taxon-name-part>
                      <tp:taxon-name-part taxon-name-part-type="species" reg="tihamicus">tihamicus</tp:taxon-name-part></tp:taxon-name></italic> sp. nov.
                    <bold>A–D</bold> male <bold>E–H</bold> female <bold>A, B, E, F</bold> dorsal
                    <bold>C, D, G, H</bold> external.</p></caption><graphic xmlns:xlink="http://www.w3.org/1999/xlink" xlink:href="zookeys-1152-009_article-101100__-g014.jpg" position="float" orientation="portrait" xlink:type="simple" id="oo_818548.jpg"><uri content-type="original_file" xlink:type="simple">https://binary.pensoft.net/fig/818548</uri></graphic></fig><fig id="F15" position="float" orientation="portrait"><object-id xmlns:xlink="http://www.w3.org/1999/xlink" content-type="doi" xlink:type="simple">10.3897/zookeys.1152.101100.figure15</object-id><object-id xmlns:xlink="http://www.w3.org/1999/xlink" content-type="arpha" xlink:type="simple">5412F649-F17C-5BCF-89C7-09CBC6E4C5F5</object-id><label>Figure 15.</label><caption><p>Comparison of metasoma III–V and telson between male holotype and female paratype
                  of <italic><tp:taxon-name><tp:taxon-name-part taxon-name-part-type="genus" reg="Androctonus">Androctonus</tp:taxon-name-part>
                      <tp:taxon-name-part taxon-name-part-type="species" reg="tihamicus">tihamicus</tp:taxon-name-part></tp:taxon-name></italic> sp. nov. and male
                  and female of <italic><tp:taxon-name><tp:taxon-name-part taxon-name-part-type="genus" reg="Androctonus">A.</tp:taxon-name-part>
                      <tp:taxon-name-part taxon-name-part-type="species" reg="australis">australis</tp:taxon-name-part></tp:taxon-name></italic><bold>A, C, E,
                    G</bold><italic><tp:taxon-name><tp:taxon-name-part taxon-name-part-type="genus" reg="Androctonus">A.</tp:taxon-name-part>
                      <tp:taxon-name-part taxon-name-part-type="species" reg="australis">australis</tp:taxon-name-part></tp:taxon-name></italic><bold>B, D, F,
                    H</bold><italic><tp:taxon-name><tp:taxon-name-part taxon-name-part-type="genus" reg="Androctonus">A.</tp:taxon-name-part>
                      <tp:taxon-name-part taxon-name-part-type="species" reg="tihamicus">tihamicus</tp:taxon-name-part></tp:taxon-name></italic> sp. nov.
                    <bold>A–D</bold> male <bold>E–H</bold> female <bold>A, B, E, F</bold> lateral
                    <bold>C, D, G, H</bold> ventral (arrows: see Comparisons in text).</p></caption><graphic xmlns:xlink="http://www.w3.org/1999/xlink" xlink:href="zookeys-1152-009_article-101100__-g015.jpg" position="float" orientation="portrait" xlink:type="simple" id="oo_818549.jpg"><uri content-type="original_file" xlink:type="simple">https://binary.pensoft.net/fig/818549</uri></graphic></fig></tp:treatment-sec><tp:treatment-sec sec-type="ecology" id="SECID0EZHAG"><title>Ecology.</title><p><italic><tp:taxon-name><tp:taxon-name-part taxon-name-part-type="genus" reg="Androctonus">Androctonus</tp:taxon-name-part>
                  <tp:taxon-name-part taxon-name-part-type="species" reg="tihamicus">tihamicus</tp:taxon-name-part></tp:taxon-name></italic> sp. nov. is an
              arenicolous species of scorpion from the Tihamah plain in southwestern Saudi Arabia.
              The sampling sites are all at low elevations along the coast, where temperatures are
              high, around 40 °C daily. Southern sites are in the coastal fog desert zone, with high
              temperatures of 43 °C and a relative humidity of 40–60%.</p></tp:treatment-sec><tp:treatment-sec sec-type="Genetic analysis" id="SECID0EKIAG"><title>Genetic analysis.</title><p><italic><tp:taxon-name><tp:taxon-name-part taxon-name-part-type="genus" reg="Androctonus">Androctonus</tp:taxon-name-part>
                  <tp:taxon-name-part taxon-name-part-type="species" reg="tihamicus">tihamicus</tp:taxon-name-part></tp:taxon-name></italic> sp. nov. forms a
              monophyletic clade distinct from <italic><tp:taxon-name><tp:taxon-name-part taxon-name-part-type="genus" reg="Androctonus">A.</tp:taxon-name-part>
                  <tp:taxon-name-part taxon-name-part-type="species" reg="crassicauda">crassicauda</tp:taxon-name-part></tp:taxon-name></italic> (from Saudi Arabia,
              Turkey, and Iran), and other related <italic><tp:taxon-name><tp:taxon-name-part taxon-name-part-type="genus" reg="Androctonus">Androctonus</tp:taxon-name-part></tp:taxon-name></italic> species analyzed (Fig.
                <xref ref-type="fig" rid="F16">16</xref>). The new species differs from
                    <italic><tp:taxon-name><tp:taxon-name-part taxon-name-part-type="genus" reg="Androctonus">A.</tp:taxon-name-part>
                  <tp:taxon-name-part taxon-name-part-type="species" reg="crassicauda">crassicauda</tp:taxon-name-part></tp:taxon-name></italic> by a raw genetic
              distance of 4.0–9.0%, and from <italic><tp:taxon-name><tp:taxon-name-part taxon-name-part-type="genus" reg="Androctonus">A.</tp:taxon-name-part>
                  <tp:taxon-name-part taxon-name-part-type="species" reg="amoreuxi">amoreuxi</tp:taxon-name-part></tp:taxon-name></italic> by 13.0%; it differs
              from <italic><tp:taxon-name><tp:taxon-name-part taxon-name-part-type="genus" reg="Androctonus">A.</tp:taxon-name-part>
                  <tp:taxon-name-part taxon-name-part-type="species" reg="australis">australis</tp:taxon-name-part></tp:taxon-name></italic>,
                    <italic><tp:taxon-name><tp:taxon-name-part taxon-name-part-type="genus" reg="Androctonus">A.</tp:taxon-name-part>
                  <tp:taxon-name-part taxon-name-part-type="species" reg="liouvillei">liouvillei</tp:taxon-name-part></tp:taxon-name></italic> (Pallary, 1924), and
                    <italic><tp:taxon-name><tp:taxon-name-part taxon-name-part-type="genus" reg="Androctonus">A.</tp:taxon-name-part>
                  <tp:taxon-name-part taxon-name-part-type="species" reg="mauritanicus">mauritanicus</tp:taxon-name-part></tp:taxon-name></italic> (Pocock, 1902) by a
              raw genetic distance of 16.0% (Table <xref ref-type="table" rid="T2">2</xref>).</p><table-wrap id="T2" position="float" orientation="portrait"><label>Table 2.</label><caption><p>The uncorrected <italic>p</italic>-distance of the sequence divergence of 16S
                  mtDNA sequences between <italic><tp:taxon-name><tp:taxon-name-part taxon-name-part-type="genus" reg="Androctonus">Androctonus</tp:taxon-name-part></tp:taxon-name></italic> samples included
                  in this study.</p></caption><table id="TID0EHSBG" rules="all"><tbody><tr><th rowspan="1" colspan="1"/><th rowspan="1" colspan="1">1</th><th rowspan="1" colspan="1">2</th><th rowspan="1" colspan="1">3</th><th rowspan="1" colspan="1">4</th><th rowspan="1" colspan="1">5</th><th rowspan="1" colspan="1">6</th><th rowspan="1" colspan="1">7</th><th rowspan="1" colspan="1">8</th><th rowspan="1" colspan="1">9</th></tr><tr><td rowspan="1" colspan="1">
                      <bold>1. <italic><tp:taxon-name><tp:taxon-name-part taxon-name-part-type="genus" reg="Androctonus">A.</tp:taxon-name-part>
                            <tp:taxon-name-part taxon-name-part-type="species" reg="tihamicus">tihamicus</tp:taxon-name-part></tp:taxon-name></italic> sp.
                        nov.</bold>
                    </td><td rowspan="1" colspan="1"/><td rowspan="1" colspan="1">0.01</td><td rowspan="1" colspan="1">0.02</td><td rowspan="1" colspan="1">0.02</td><td rowspan="1" colspan="1">0.02</td><td rowspan="1" colspan="1">0.02</td><td rowspan="1" colspan="1">0.02</td><td rowspan="1" colspan="1">0.02</td><td rowspan="1" colspan="1">0.02</td></tr><tr><td rowspan="1" colspan="1">
                      <bold>2. <italic><tp:taxon-name><tp:taxon-name-part taxon-name-part-type="genus" reg="Androctonus">A.</tp:taxon-name-part>
                            <tp:taxon-name-part taxon-name-part-type="species" reg="crassicauda">crassicauda</tp:taxon-name-part></tp:taxon-name></italic> Saudi
                        Arabia</bold>
                    </td><td rowspan="1" colspan="1">0.04</td><td rowspan="1" colspan="1"/><td rowspan="1" colspan="1">0.02</td><td rowspan="1" colspan="1">0.02</td><td rowspan="1" colspan="1">0.02</td><td rowspan="1" colspan="1">0.02</td><td rowspan="1" colspan="1">0.02</td><td rowspan="1" colspan="1">0.02</td><td rowspan="1" colspan="1">0.02</td></tr><tr><td rowspan="1" colspan="1">
                      <bold>3. <italic><tp:taxon-name><tp:taxon-name-part taxon-name-part-type="genus" reg="Androctonus">A.</tp:taxon-name-part>
                            <tp:taxon-name-part taxon-name-part-type="species" reg="crassicauda">crassicauda</tp:taxon-name-part></tp:taxon-name></italic>
                        Turkey</bold>
                    </td><td rowspan="1" colspan="1">0.09</td><td rowspan="1" colspan="1">0.09</td><td rowspan="1" colspan="1"/><td rowspan="1" colspan="1">0.01</td><td rowspan="1" colspan="1">0.02</td><td rowspan="1" colspan="1">0.02</td><td rowspan="1" colspan="1">0.02</td><td rowspan="1" colspan="1">0.02</td><td rowspan="1" colspan="1">0.02</td></tr><tr><td rowspan="1" colspan="1">
                      <bold>4. <italic><tp:taxon-name><tp:taxon-name-part taxon-name-part-type="genus" reg="Androctonus">A.</tp:taxon-name-part>
                            <tp:taxon-name-part taxon-name-part-type="species" reg="crassicauda">crassicauda</tp:taxon-name-part></tp:taxon-name></italic> Iran</bold>
                    </td><td rowspan="1" colspan="1">0.09</td><td rowspan="1" colspan="1">0.10</td><td rowspan="1" colspan="1">0.06</td><td rowspan="1" colspan="1"/><td rowspan="1" colspan="1">0.02</td><td rowspan="1" colspan="1">0.02</td><td rowspan="1" colspan="1">0.02</td><td rowspan="1" colspan="1">0.02</td><td rowspan="1" colspan="1">0.02</td></tr><tr><td rowspan="1" colspan="1">
                      <bold>5. <italic><tp:taxon-name><tp:taxon-name-part taxon-name-part-type="genus" reg="Androctonus">A.</tp:taxon-name-part>
                            <tp:taxon-name-part taxon-name-part-type="species" reg="amoreuxi">amoreuxi</tp:taxon-name-part></tp:taxon-name></italic></bold>
                    </td><td rowspan="1" colspan="1">0.13</td><td rowspan="1" colspan="1">0.13</td><td rowspan="1" colspan="1">0.13</td><td rowspan="1" colspan="1">0.13</td><td rowspan="1" colspan="1"/><td rowspan="1" colspan="1">0.02</td><td rowspan="1" colspan="1">0.02</td><td rowspan="1" colspan="1">0.01</td><td rowspan="1" colspan="1">0.02</td></tr><tr><td rowspan="1" colspan="1">
                      <bold>6. <italic><tp:taxon-name><tp:taxon-name-part taxon-name-part-type="genus" reg="Androctonus">A.</tp:taxon-name-part>
                            <tp:taxon-name-part taxon-name-part-type="species" reg="australis">australis</tp:taxon-name-part></tp:taxon-name></italic></bold>
                    </td><td rowspan="1" colspan="1">0.16</td><td rowspan="1" colspan="1">0.17</td><td rowspan="1" colspan="1">0.15</td><td rowspan="1" colspan="1">0.15</td><td rowspan="1" colspan="1">0.12</td><td rowspan="1" colspan="1"/><td rowspan="1" colspan="1">0.02</td><td rowspan="1" colspan="1">0.01</td><td rowspan="1" colspan="1">0.02</td></tr><tr><td rowspan="1" colspan="1">
                      <bold>7. <italic><tp:taxon-name><tp:taxon-name-part taxon-name-part-type="genus" reg="Androctonus">A.</tp:taxon-name-part>
                            <tp:taxon-name-part taxon-name-part-type="species" reg="liouvillei">liouvillei</tp:taxon-name-part></tp:taxon-name></italic></bold>
                    </td><td rowspan="1" colspan="1">0.16</td><td rowspan="1" colspan="1">0.17</td><td rowspan="1" colspan="1">0.13</td><td rowspan="1" colspan="1">0.14</td><td rowspan="1" colspan="1">0.10</td><td rowspan="1" colspan="1">0.12</td><td rowspan="1" colspan="1"/><td rowspan="1" colspan="1">0.02</td><td rowspan="1" colspan="1">0.02</td></tr><tr><td rowspan="1" colspan="1">
                      <bold>8. <italic><tp:taxon-name><tp:taxon-name-part taxon-name-part-type="genus" reg="Androctonus">A.</tp:taxon-name-part>
                            <tp:taxon-name-part taxon-name-part-type="species" reg="mauritanicus">mauritanicus</tp:taxon-name-part></tp:taxon-name></italic></bold>
                    </td><td rowspan="1" colspan="1">0.16</td><td rowspan="1" colspan="1">0.17</td><td rowspan="1" colspan="1">0.15</td><td rowspan="1" colspan="1">0.15</td><td rowspan="1" colspan="1">0.12</td><td rowspan="1" colspan="1">0.09</td><td rowspan="1" colspan="1">0.12</td><td rowspan="1" colspan="1"/><td rowspan="1" colspan="1">0.02</td></tr><tr><td rowspan="1" colspan="1">
                      <bold>9. <italic><tp:taxon-name><tp:taxon-name-part taxon-name-part-type="genus" reg="Scorpio">Scorpio</tp:taxon-name-part>
                            <tp:taxon-name-part taxon-name-part-type="species" reg="palmatus">palmatus</tp:taxon-name-part></tp:taxon-name></italic>
                        (outgroup)</bold>
                    </td><td rowspan="1" colspan="1">0.14</td><td rowspan="1" colspan="1">0.15</td><td rowspan="1" colspan="1">0.12</td><td rowspan="1" colspan="1">0.13</td><td rowspan="1" colspan="1">0.12</td><td rowspan="1" colspan="1">0.15</td><td rowspan="1" colspan="1">0.13</td><td rowspan="1" colspan="1">0.14</td><td rowspan="1" colspan="1"/></tr></tbody></table></table-wrap><fig id="F16" position="float" orientation="portrait"><object-id xmlns:xlink="http://www.w3.org/1999/xlink" content-type="doi" xlink:type="simple">10.3897/zookeys.1152.101100.figure16</object-id><object-id xmlns:xlink="http://www.w3.org/1999/xlink" content-type="arpha" xlink:type="simple">E469416C-D403-57A2-9D4A-55310C1493B8</object-id><label>Figure 16.</label><caption><p>Neighbor-joining (NJ) phylogenetic tree of
                        <italic><tp:taxon-name><tp:taxon-name-part taxon-name-part-type="genus" reg="Androctonus">Androctonus</tp:taxon-name-part></tp:taxon-name></italic>
                  species based on 16S rRNA sequences. Numbers above and below branches indicate
                  maximum parsimony bootstrap values/Bayesian posterior probabilities/NJ distance
                  values.</p></caption><graphic xmlns:xlink="http://www.w3.org/1999/xlink" xlink:href="zookeys-1152-009_article-101100__-g016.jpg" position="float" orientation="portrait" xlink:type="simple" id="oo_818550.jpg"><uri content-type="original_file" xlink:type="simple">https://binary.pensoft.net/fig/818550</uri></graphic></fig></tp:treatment-sec><ref-list><ref id="B20"><mixed-citation xmlns:xlink="http://www.w3.org/1999/xlink" xlink:type="simple"><person-group><name name-style="western"><surname>Gough</surname><given-names>LH</given-names></name><name name-style="western"><surname>Hirst</surname><given-names>S</given-names></name></person-group> (<year>1927</year>) <article-title>Key to the identification of Egyptian
            scorpions. A method of identifying Egyptian scorpions from the fifth caudal segment and
            stings. Bulletin of Mini shy of Agriculture, Egypt.</article-title><source>Technical
            Scientific Service</source><volume>76</volume>:
          <fpage>1</fpage>–<lpage>7</lpage>.</mixed-citation></ref><ref id="B45"><mixed-citation xmlns:xlink="http://www.w3.org/1999/xlink" xlink:type="simple"><person-group><name name-style="western"><surname>Vachon</surname><given-names>M</given-names></name></person-group> (<year>1979</year>) <article-title>Arachnids of Saudi Arabia:
            Scorpions.</article-title><source>Fauna of Saudi Arabia</source><volume>1</volume>:
            <fpage>30</fpage>–<lpage>66</lpage>.</mixed-citation></ref><ref id="B26"><mixed-citation xmlns:xlink="http://www.w3.org/1999/xlink" xlink:type="simple"><person-group><name name-style="western"><surname>Levy</surname><given-names>G</given-names></name><name name-style="western"><surname>Amitai</surname><given-names>P</given-names></name></person-group> (<year>1980</year>) <source><tp:taxon-name><tp:taxon-name-part taxon-name-part-type="order">Scorpiones</tp:taxon-name-part></tp:taxon-name>. Fauna
            Palaestina, <tp:taxon-name><tp:taxon-name-part taxon-name-part-type="class">Arachnida</tp:taxon-name-part></tp:taxon-name> I.</source><publisher-name>Israel
            Academy of Sciences and Humanities</publisher-name>,
            <publisher-loc>Jerusalem</publisher-loc>, <size units="page">130
          pp</size>.</mixed-citation></ref><ref id="B4"><mixed-citation xmlns:xlink="http://www.w3.org/1999/xlink" xlink:type="simple"><person-group><name name-style="western"><surname>Alqahtani</surname><given-names>AR</given-names></name><name name-style="western"><surname>Elgammal</surname><given-names>B</given-names></name><name name-style="western"><surname>Ghaleb</surname><given-names>KI</given-names></name><name name-style="western"><surname>Badry</surname><given-names>A</given-names></name></person-group> (<year>2019</year>) <article-title>The scorpion fauna of the southwestern
            part of Saudi Arabia.</article-title><source>Egyptian Academic Journal of Biological
            Sciences, B, Zoology</source><volume>11</volume>(<issue>1</issue>):
            <fpage>19</fpage>–<lpage>29</lpage>. <ext-link xlink:type="simple" ext-link-type="doi" xlink:href="10.21608/eajbsz.2019.28565">https://doi.org/10.21608/eajbsz.2019.28565</ext-link></mixed-citation></ref><ref id="B2"><mixed-citation xmlns:xlink="http://www.w3.org/1999/xlink" xlink:type="simple"><person-group><name name-style="western"><surname>Al-Asmari</surname><given-names>AK</given-names></name><name name-style="western"><surname>Al-Saif</surname><given-names>AA</given-names></name><name name-style="western"><surname>Abdo</surname><given-names>NM</given-names></name><name name-style="western"><surname>Al-Moutaery</surname><given-names>KR</given-names></name><name name-style="western"><surname>Al-Harbi</surname><given-names>NO</given-names></name></person-group> (<year>2013</year>) <article-title>A review of the scorpion fauna of Saudi
            Arabia.</article-title><source>Egyptian Journal of Natural
            History</source><volume>6</volume>(<issue>1</issue>):
          <fpage>1</fpage>–<lpage>21</lpage>. <ext-link xlink:type="simple" ext-link-type="doi" xlink:href="10.4314/ejnh.v6i1.1">https://doi.org/10.4314/ejnh.v6i1.1</ext-link></mixed-citation></ref><ref id="B23"><mixed-citation xmlns:xlink="http://www.w3.org/1999/xlink" xlink:type="simple"><person-group><name name-style="western"><surname>Hendrixson</surname><given-names>BE</given-names></name></person-group> (<year>2006</year>) <article-title>Buthid scorpions of Saudi Arabia, with
            notes on other families (<tp:taxon-name><tp:taxon-name-part taxon-name-part-type="order">Scorpiones</tp:taxon-name-part></tp:taxon-name>: <tp:taxon-name><tp:taxon-name-part taxon-name-part-type="family">Buthidae</tp:taxon-name-part></tp:taxon-name>,
                <tp:taxon-name><tp:taxon-name-part taxon-name-part-type="family">Liochelidae</tp:taxon-name-part></tp:taxon-name>,
                <tp:taxon-name><tp:taxon-name-part taxon-name-part-type="family">Scorpionidae</tp:taxon-name-part></tp:taxon-name>).</article-title><source>Fauna of
            Arabia</source><volume>21</volume>:
          <fpage>33</fpage>–<lpage>120</lpage>.</mixed-citation></ref><ref id="B43"><mixed-citation xmlns:xlink="http://www.w3.org/1999/xlink" xlink:type="simple"><person-group><name name-style="western"><surname>Vachon</surname><given-names>M</given-names></name></person-group> (<year>1963</year>) <article-title>De l’utilité, en systématique, d’une
            nomenclature des dents des chélicères chez les
            scorpions.</article-title><source>Bulletin du Muséum National d’Histoire
            Naturelle</source><volume>35</volume>:
          <fpage>161</fpage>–<lpage>166</lpage>.</mixed-citation></ref></ref-list></tp:taxon-treatment>
